# Supplementary material for: Aspergillus nomiae and fumigatus Ameliorating the Hypoxic Stress Induced by Waterlogging through Ethylene Metabolism in Zea mays L
Source: Microorganisms. 2023 Aug 7;11(8):2025. doi: 10.3390/microorganisms11082025 (PMC10459883; doi:10.3390/microorganisms11082025)
Supplement: Supplementary file 1 [file microorganisms-11-02025-s001.zip]

Archive with 1 entries (1 files):
- microorganisms-2489230-supplementary.pdf
